# Supplementary material for: Exosomes from embryonic mesenchymal stem cells alleviate osteoarthritis through balancing synthesis and degradation of cartilage extracellular matrix
Source: Stem Cell Res Ther. 2017 Aug 14;8:189. doi: 10.1186/s13287-017-0632-0 (PMC5556343; doi:10.1186/s13287-017-0632-0)
Supplement: Supplementary file 1 — The primers sequence for real-time PCR. (XLSX 46 kb) [file 13287_2017_632_MOESM1_ESM.xlsx]

## Sheet: 工作表1
Target Gene	Forward primer	Reverse primer
m-MMP3	AGGTGGACCTAGAAGGAGGC	CTGTCATCTCCAACCCGAGG
m-MMP9	CCATGCACTGGGCTTAGATCA	GGCCTTGGGTCAGGCTTAGA
m-MMP13	CTTTTCCTCCTGGACCAAACT	TCATGGGCAGCAACAATAAA
m-adamts4	CATCCGAAACCCTGTCAACTTG	GCCCATCATCTTCCACAATAGC
m-adamts5	GCCATTGTAATAACCCTGCACC	TCAGTCCCATCCGTAACCTTTG
m-Col2a1	CCACACCAAATTCCTGTTCA	ACTGGTAAGTGGGGCAAGAC
m-Gapdh	GCAAGTTCAACGGCACAG	CGCCAGTAGACTCCACGAC
