# Supplementary material for: Exosomes from embryonic mesenchymal stem cells alleviate osteoarthritis through balancing synthesis and degradation of cartilage extracellular matrix
Source: Stem Cell Res Ther. 2017 Aug 14;8:189. doi: 10.1186/s13287-017-0632-0 (PMC5556343; doi:10.1186/s13287-017-0632-0)
Supplement: Supplementary file 3 — The OARSI score table of PBS and ESC-MSCs injection group (XLSX 44 kb) [file 13287_2017_632_MOESM3_ESM.xlsx]

## Sheet: scorer1
	MFC	MTP	LFC	LTP	max-y	sum-y
sample-1	1	1	2	2	2	6
sample-2	1	2	2	2	2	7
sample-3	1	2	2	1	2	6
sample-4	1	1	2	1	2	5
sample-5	2	1	2	1	2	6
sample-6	1	2	3	2	3	8
sample-7	2	3	3	2	3	10
sample-8	2	2	3	2	3	9
sample-9	0.5	0.5	1	2	2	4
sample-10	2	3	2	2	3	9
sample-11	3	5	3	4	5	15
sample-12	2	1	1	1	2	5
sample-13	1	2	1	3	3	7
sample-14	3	5	3	3	5	14
sample-15	3	2	3	2	3	10
sample-16	4	5	3	3	5	15
sample-17	2	2	3	3	3	10
sample-18	3	5	2	3	5	13
sample-19	1	1	2	1	2	5
sample-20	3	3	2	3	3	11

## Sheet: scorer2
	MFC	MTP	LFC	LTP	max	sum
sample-1	3	1	1	2	3	7
sample-2	3	2	2	1	3	8
sample-3	2	2	1	2	2	7
sample-4	2	1	2	1	2	6
sample-5	1	3	2	2	3	8
sample-6	2	3	2	2	3	9
sample-7	3	3	3	2	3	11
sample-8	4	2	4	1	4	11
sample-9	1	0.5	3	0.5	3	5
sample-10	4	3	3	1	4	11
sample-11	3	3	5	4	5	15
sample-12	3	1	1	2	3	7
sample-13	4	3	1	1	4	9
sample-14	6	3	3	3	6	15
sample-15	3	3	2	2	3	10
sample-16	5	3	2	4	5	14
sample-17	1	3	3	4	4	11
sample-18	2	3	3	4	4	12
sample-19	1	1	3	1	3	6
sample-20	3	3	3	3	3	12

## Sheet: scorer3
	MFC	MTP	LFC	LTP	max	sum
sample-1	2	2	2	1	2	7
sample-2	2	3	1	1	3	7
sample-3	3	1	1	2	3	7
sample-4	2	2	1	1	2	6
sample-5	1	2	2	2	2	7
sample-6	2	2	2	2	2	8
sample-7	3	3	3	3	3	12
sample-8	3	2	3	2	3	10
sample-9	2	0.5	1	0.5	2	4
sample-10	3	2	3	1	3	9
sample-11	3	4	5	4	5	16
sample-12	1	1	2	2	2	6
sample-13	3	2	1	1	3	7
sample-14	5	2	3	4	5	14
sample-15	3	4	3	2	4	12
sample-16	5	3	2	4	5	14
sample-17	2	2	3	3	3	10
sample-18	3	4	2	5	5	14
sample-19	1	1	1	2	2	5
sample-20	2	3	3	3	3	11

## Sheet: comprehensive statistics
SAMPLE	max	sum	max	sum	max	sum
ESC-MSCs-1	2	6	2	7	3	7	2.33333	6.66667
ESC-MSCs-2	2	7	3	7	3	8	2.66667	7.33333
ESC-MSCs-3	2	6	3	7	2	7	2.33333	6.66667
ESC-MSCs-4	2	5	2	6	2	6	2	5.66667
ESC-MSCs-5	2	6	2	7	3	8	2.33333	7
ESC-MSCs-6	3	8	3	8	3	9	3	8.33333
ESC-MSCs-7	3	10	3	12	3	11	3	11
ESC-MSCs-8	3	9	3	10	4	11	3.33333	10
ESC-MSCs-9	2	4	2	4	3	5	2.33333	4.33333	2.66667	7.66667
ESC-MSCs-10	3	9	3	9	4	11	3.33333	9.66667	0.447214	1.96638
PBS-1	5	15	5	16	5	15	5	15.3333
PBS-2	2	5	2	6	3	7	2.33333	6
PBS-3	3	7	3	7	4	9	3.33333	7.66667
PBS-4	5	14	5	14	6	15	5.33333	14.3333
PBS-5	3	10	4	12	3	10	3.33333	10.6667
PBS-6	5	15	5	14	5	14	5	14.3333
PBS-7	3	10	3	10	4	11	3.33333	10.3333
PBS-8	5	13	5	14	4	12	4.66667	13
PBS-9	2	5	2	5	3	6	2.33333	5.33333	3.83333	10.8333
PBS-10	4	11	4	11	3	12	3.66667	11.3333	1.04616	3.37062
