# Supplementary material for: Exosomes from embryonic mesenchymal stem cells alleviate osteoarthritis through balancing synthesis and degradation of cartilage extracellular matrix
Source: Stem Cell Res Ther. 2017 Aug 14;8:189. doi: 10.1186/s13287-017-0632-0 (PMC5556343; doi:10.1186/s13287-017-0632-0)
Supplement: Supplementary file 6 — The OARSI score table of PBS and exosomes injection group. (XLSX 40 kb) [file 13287_2017_632_MOESM6_ESM.xlsx]

## Sheet: scorer1
	MFC	MTP	LFC	LTP	max-y	sum-y
sample-1	3	1	2	2	3	8
sample-2	3	2	2	2	3	9
sample-3	3	2	0.5	2	3	7.5
sample-4	1	2	2	1	2	6
sample-5	0.5	2	0.5	2	2	5
sample-6	0.5	1	0.5	0.5	1	2.5
sample-7	0.5	2	2	0.5	2	5
sample-8	2	0.5	2	1	2	5.5
sample-9	2	1	2	1	2	6
sample-10	2	0.5	1	1	2	4.5
sample-11	1	0.5	2	2	2	5.5
sample-12	3	1	2	2	3	8
sample-13	3	3	3	2	3	11
sample-14	3	0.5	2	2	3	7.5
sample-15	2	2	2	1	2	7
sample-16	4	3	2	5	5	14
sample-17	1	3	2	4	4	10
sample-18	2	3	2	2	3	9
sample-19	1	1	4	2	4	8
sample-20	2	2	0.5	5	5	9.5

## Sheet: scorer2
	MFC	MTP	LFC	LTP	max	sum
sample-1	4	2	2	2	4	10
sample-2	4	3	1	2	4	10
sample-3	4	4	1	3	4	12
sample-4	2	4	4	3	4	13
sample-5	1	2	0.5	2	2	5.5
sample-6	1	2	2	0.5	2	5.5
sample-7	2	3	3	1	3	9
sample-8	2	2	4	1	4	9
sample-9	4	1	3	1	4	9
sample-10	4	1	4	1	4	10
sample-11	1	0.5	2	2	2	5.5
sample-12	3	1	2	3	3	9
sample-13	3	3	3	2	3	11
sample-14	4	2	2	2	4	10
sample-15	2	3	2	1	3	8
sample-16	5	4	3	5	5	17
sample-17	1	2	3	3	3	9
sample-18	2	3	2	3	3	10
sample-19	1	1	4	2	4	8
sample-20	1	3	3	3	3	10

## Sheet: scorer3
	MFC	MTP	LFC	LTP	max	sum
sample-1	3	1	2	2	3	8
sample-2	3	2	2	1	3	8
sample-3	4	2	1	2	4	9
sample-4	2	2	3	1	3	8
sample-5	0.5	2	0.5	2	2	5
sample-6	0.5	1	1	0.5	1	3
sample-7	1	2	2	1	2	6
sample-8	3	1	2	1	3	7
sample-9	2	2	2	1	2	7
sample-10	3	1	1	1	3	6
sample-11	1	1	3	2	3	7
sample-12	3	1	2	2	3	8
sample-13	3	3	2	2	3	10
sample-14	3	2	2	2	3	9
sample-15	2	3	1	1	3	7
sample-16	5	3	3	5	5	16
sample-17	1	3	2	4	4	10
sample-18	2	3	2	3	3	10
sample-19	1	1	5	2	5	9
sample-20	2	2	2	4	4	10

## Sheet: comprehensive statistics
SAMPLE	max	sum	max	sum	max	sum
PBS-1	3	8	4	10	3	8	3.33333	8.66667
PBS-2	3	9	4	10	3	8	3.33333	9
PBS-3	3	7.5	4	12	4	9	3.66667	9.5
PBS-4	2	6	4	13	3	8	3	9
PBS-5	2	5	2	5.5	2	5	2	5.16667
PBS-6	1	2.5	2	5.5	1	3	1.33333	3.66667
PBS-7	2	5	3	9	2	6	2.33333	6.66667
PBS-8	2	5.5	4	9	3	7	3	7.16667
PBS-9	2	6	4	9	2	7	2.66667	7.33333	2.76667	7.3
PBS-10	2	4.5	4	10	3	6	3	6.83333	0.667499	1.75721
EXOSOME-1	2	5.5	2	5.5	3	6	2.33333	5.66667
EXOSOME-2	3	8	3	9	3	8	3	8.33333
EXOSOME-3	3	11	3	11	3	10	3	10.6667
EXOSOME-4	3	7.5	4	10	3	9	3.33333	8.83333
EXOSOME-5	2	7	3	8	3	7	2.66667	7.33333
EXOSOME-6	5	14	5	17	5	16	5	15.6667
EXOSOME-7	4	10	3	9	4	10	3.66667	9.66667
EXOSOME-8	3	9	3	10	4	10	3.33333	9.66667
EXOSOME-9	4	8	4	8	5	9	4.33333	8.33333	3.46667	9.4
EXOSOME-10	5	9.5	3	10	4	10	4	9.83333	0.763035	2.4902
